# Supplementary material for: Promising Bioregulators for Higher Water Productivity and Oil Quality of Chia under Deficit Irrigation in Semiarid Regions
Source: Plants (Basel). 2023 Feb 2;12(3):662. doi: 10.3390/plants12030662 (PMC9921998; doi:10.3390/plants12030662)
Supplement: Supplementary file 1 [file plants-12-00662-s001.zip]

Archive with 1 entries (1 files):
- plants-2157524-supplementary.pdf
